# Supplementary material for: More new deep-reef basslets (Teleostei, Grammatidae, Lipogramma), with updates on the eco-evolutionary relationships within the genus
Source: Zookeys. 2018 Jan 16;(729):129–61. doi: 10.3897/zookeys.729.21842 (PMC5811657; doi:10.3897/zookeys.729.21842)
Supplement: XML Treatment for Lipogramma barrettorum [file zookeys.729.21842-treatment1.xml]

<!DOCTYPE tp:taxon-treatment
  PUBLIC "-//TaxonX//DTD Taxonomic Treatment Publishing DTD v0 20100105//EN" "tax-treatment-NSO.dtd">
<tp:taxon-treatment xmlns:tp="http://www.plazi.org/taxpub"><tp:treatment-meta><kwd-group><label>Taxon classification</label><kwd><named-content xmlns:xlink="http://www.w3.org/1999/xlink" content-type="kingdom">Animalia</named-content></kwd><kwd><named-content xmlns:xlink="http://www.w3.org/1999/xlink" content-type="order">ORDO</named-content></kwd><kwd><named-content xmlns:xlink="http://www.w3.org/1999/xlink" content-type="family">FAMILIA</named-content></kwd></kwd-group><mixed-citation publication-type="journal"><person-group><name><surname>Baldwin</surname><given-names>Carole C.</given-names></name><name><surname>Tornabene</surname><given-names>Luke</given-names></name><name><surname>Robertson</surname><given-names>D. Ross</given-names></name><name><surname>Nonaka</surname><given-names>Ai</given-names></name><name><surname>Gilmore</surname><given-names>R. Grant</given-names></name></person-group><article-title>More new deep-reef basslets (<tp:taxon-name><tp:taxon-name-part taxon-name-part-type="subclass">Teleostei</tp:taxon-name-part></tp:taxon-name>, <tp:taxon-name><tp:taxon-name-part taxon-name-part-type="family">Grammatidae</tp:taxon-name-part></tp:taxon-name>, <italic><tp:taxon-name><tp:taxon-name-part taxon-name-part-type="genus" reg="Lipogramma">Lipogramma</tp:taxon-name-part></tp:taxon-name></italic>), with updates on the eco-evolutionary relationships within the genus</article-title><source>Zookeys</source><day>16</day><month>1</month><year>2018</year><volume>2018</volume><issue>729</issue><fpage>129</fpage><lpage>161</lpage><pub-id pub-id-type="doi">10.3897/zookeys.729.21842</pub-id></mixed-citation></tp:treatment-meta><tp:nomenclature><tp:taxon-name>
            <tp:taxon-name-part taxon-name-part-type="genus" reg="Lipogramma">Lipogramma</tp:taxon-name-part>
            <tp:taxon-name-part taxon-name-part-type="species" reg="barrettorum">barrettorum</tp:taxon-name-part>
            <object-id xmlns:xlink="http://www.w3.org/1999/xlink" content-type="zoobank" xlink:type="simple">http://zoobank.org/B73F04C1-DBEB-4172-8E6E-71AC9625E76C</object-id>
          </tp:taxon-name><tp:taxon-authority>Baldwin, Nonaka &amp; Robertson</tp:taxon-authority><tp:taxon-status xmlns:xlink="http://www.w3.org/1999/xlink" xlink:type="simple">sp. n.</tp:taxon-status><xref ref-type="fig" rid="F1">English: Blue-Spotted Basslet; Spanish: Cabrilleta manchado azul Figures 1</xref><xref ref-type="fig" rid="F2">, 2</xref><xref ref-type="fig" rid="F3">, 3</xref></tp:nomenclature><tp:treatment-sec sec-type="type locality" id="SECID0EJAAE"><title>Type locality.</title><p>Curaçao, southern Caribbean.</p></tp:treatment-sec><tp:treatment-sec sec-type="Holotype" id="SECID0EOAAE"><title>Holotype.</title><p>
            <named-content xmlns:xlink="http://www.w3.org/1999/xlink" content-type="dwc:institutional_code" xlink:type="simple">USNM</named-content> 440439, 26.5 mm SL, tissue no. CUR16008, GenBank accession no. <ext-link xmlns:xlink="http://www.w3.org/1999/xlink" ext-link-type="gen" xlink:href="MG676227" xlink:type="simple">MG676227</ext-link>, Curasub submersible, sta. CURASUB16-33, Curaçao, west of Substation Curaçao downline, <named-content xmlns:xlink="http://www.w3.org/1999/xlink" content-type="dwc:verbatimCoordinates" xlink:type="simple"><named-content content-type="geo-json" specific-use="{&#34;type&#34;:&#34;Point&#34;,&#34;coordinates&#34;:[-68.899058,12.083197]}" id="NCID0E3AAE" xlink:type="simple">12.083197 N, 68.899058 W</named-content></named-content>, 161 m depth, 7 October 2016, C. Baldwin, B. Van Bebber, D. Pitassy &amp; T. Devine.</p></tp:treatment-sec><tp:treatment-sec sec-type="Paratypes" id="SECID0EBBAE"><title>Paratypes.</title><p>
            <named-content xmlns:xlink="http://www.w3.org/1999/xlink" content-type="dwc:institutional_code" xlink:type="simple">USNM</named-content> 406392, 24.5 mm SL, tissue no. CUR11392, Curasub submersible, sta. CURASUB11-06, Curaçao, off Substation Curaçao, <named-content xmlns:xlink="http://www.w3.org/1999/xlink" content-type="dwc:verbatimCoordinates" xlink:type="simple"><named-content content-type="geo-json" specific-use="{&#34;type&#34;:&#34;Point&#34;,&#34;coordinates&#34;:[-68.899058,12.083197]}" id="NCID0EPBAE" xlink:type="simple">12.083197 N, 68.899058 W</named-content></named-content>, 132–141 m depth, 31 May 2011, C. Baldwin, B. Van Bebber, A. Schrier &amp; A. Driskell; <named-content xmlns:xlink="http://www.w3.org/1999/xlink" content-type="dwc:institutional_code" xlink:type="simple">UF</named-content> 239254, 28.0 mm SL, tissue no. CUR11426, collection information same as <named-content xmlns:xlink="http://www.w3.org/1999/xlink" content-type="dwc:institutional_code" xlink:type="simple">USNM</named-content> 406392; <named-content xmlns:xlink="http://www.w3.org/1999/xlink" content-type="dwc:institutional_code" xlink:type="simple">USNM</named-content> 414914, 13.0 mm SL, tissue no. CUR12149, Curasub submersible, sta. CURASUB12-15, Curaçao, off Substation Curaçao, <named-content xmlns:xlink="http://www.w3.org/1999/xlink" content-type="dwc:verbatimCoordinates" xlink:type="simple"><named-content content-type="geo-json" specific-use="{&#34;type&#34;:&#34;Point&#34;,&#34;coordinates&#34;:[-68.899058,12.083197]}" id="NCID0EGCAE" xlink:type="simple">12.083197 N, 68.899058 W</named-content></named-content>, 123–160 m depth, 10 August 2012, C. Baldwin, B. Brandt, A. Schrier &amp; P. Mace; <named-content xmlns:xlink="http://www.w3.org/1999/xlink" content-type="dwc:institutional_code" xlink:type="simple">USNM</named-content> 431687, 25.2 mm SL, tissue no. CUR14079, Curasub submersible, sta. CURASUB-MISC14, Curaçao, off Substation Curaçao, <named-content xmlns:xlink="http://www.w3.org/1999/xlink" content-type="dwc:verbatimCoordinates" xlink:type="simple"><named-content content-type="geo-json" specific-use="{&#34;type&#34;:&#34;Point&#34;,&#34;coordinates&#34;:[-68.899058,12.083197]}" id="NCID0ETCAE" xlink:type="simple">12.083197 N, 68.899058 W</named-content></named-content>, no depth data, September 2014, Substation Curaçao staff; <named-content xmlns:xlink="http://www.w3.org/1999/xlink" content-type="dwc:institutional_code" xlink:type="simple">USNM</named-content> 436460, 27.0 mm SL, Tissue no. CUR15125, Curasub submersible, sta. CURASUB15-21, Curaçao, off Substation Curaçao, <named-content xmlns:xlink="http://www.w3.org/1999/xlink" content-type="dwc:verbatimCoordinates" xlink:type="simple"><named-content content-type="geo-json" specific-use="{&#34;type&#34;:&#34;Point&#34;,&#34;coordinates&#34;:[-68.899058,12.083197]}" id="NCID0EADAE" xlink:type="simple">12.083197 N, 68.899058 W</named-content></named-content>, 90–249 m depth (no discrete depth observation), 22 September 2015, C. Baldwin, B. Brandt &amp; E. Duffy; <named-content xmlns:xlink="http://www.w3.org/1999/xlink" content-type="dwc:institutional_code" xlink:type="simple">USNM</named-content> 436474, 10.2 mm SL, tissue no. CUR15139, Curasub submersible, sta. CURASUB15-27, Curaçao, Playa Forti, <named-content xmlns:xlink="http://www.w3.org/1999/xlink" content-type="dwc:verbatimCoordinates" xlink:type="simple"><named-content content-type="geo-json" specific-use="{&#34;type&#34;:&#34;Point&#34;,&#34;coordinates&#34;:[-69.155000,12.368000]}" id="NCID0ENDAE" xlink:type="simple">12.368 N, 69.155 W</named-content></named-content>, 50–246 m (no discrete depth observation), 29 September 2015, A. Collins, B. Brandt, A. Schrier &amp; T. Devine.</p></tp:treatment-sec><tp:treatment-sec sec-type="diagnosis" id="SECID0ESDAE"><title>Diagnosis.</title><p>A species of <italic><tp:taxon-name><tp:taxon-name-part taxon-name-part-type="genus" reg="Lipogramma">Lipogramma</tp:taxon-name-part></tp:taxon-name></italic> distinguishable from congeners by the following combination of characters: pectoral-fin rays 15–16 (modally 16); gill rakers 12–14 (modally 12, 8–10 rakers on lower limb); four supraorbital pores present along dorsal margin of orbit, a pore present between one above mid orbit and one above posterodorsal corner of orbit; caudal fin rounded; body mostly yellow in life with 11 or 12 narrow brownish bars on trunk; posterior base of soft dorsal fin with large white- or blue-rimmed black ocellus; dorsal, anal and caudal fins yellow with blue/grey (brown in preservative) wavy bars or square-shaped spots. Pelvic fins blue/grey with scattered yellow-ringed dark spots. The new species is further differentiated genetically from congeners for which molecular data are available in mitochondrial <abbrev xmlns:xlink="http://www.w3.org/1999/xlink" xlink:title="cytochrome c oxidase subunit I" id="ABBRID0E6DAE" xlink:type="simple">COI</abbrev> and nuclear Histone 3, Rhodopsin, TMO-4C4, and RAG1.</p></tp:treatment-sec><tp:treatment-sec sec-type="description" id="SECID0EDEAE"><title>Description.</title><p>Counts and measurements of type specimens given in Table <xref ref-type="table" rid="T1">1</xref>. Seven specimens examined, 10.2–28.0 mm SL. Dorsal-fin rays XII, 9 (last ray composite); anal-fin rays III, 8 (last ray composite); pectoral-fin rays 15–16, modally 16, 16 on both sides of holotype; pelvic-fin rays I,5; total caudal-fin rays 25 (13 + 12), principal rays 17 (9 + 8), spinous procurrent rays 6 (III + III), and 2 additional rays (i + i) between principal and procurrent rays that are neither spinous nor typically segmented; vertebrae 25 (10 + 15); pattern of supraneural bones, anterior dorsal-fin pterygiophores, and dorsal-fin spines 0/0/0+2/1+1/1/; ribs on vertebrae 3–10; epineural bones present on at least vertebrae 1-14 in holotype; gill rakers on first arch 12-14 (3-4 + 8-10), modally 12 (3+9 or 4+8), 12 (3+9) in holotype; upper-limb rakers and lowermost one or two rakers very small or present only as nubs, all other gill rakers elongate and slender with tooth-like secondary rakers as in <italic><tp:taxon-name><tp:taxon-name-part taxon-name-part-type="genus" reg="Lipogramma">L.</tp:taxon-name-part> <tp:taxon-name-part taxon-name-part-type="species" reg="evides">evides</tp:taxon-name-part></tp:taxon-name></italic> Robins &amp; Colins 1979 (Baldwin et al [2016: fig. 3]); pseudobranchial filaments ~4–7 (~5 in holotype), filaments fat and fluffy but poorly formed in most specimens; branchiostegals 6.</p><table-wrap id="T1" position="float" orientation="portrait"><label>Table 1.</label><caption><p>Counts and measurements of type specimens of <italic><tp:taxon-name><tp:taxon-name-part taxon-name-part-type="genus" reg="Lipogramma">Lipogramma</tp:taxon-name-part> <tp:taxon-name-part taxon-name-part-type="species" reg="barrettorum">barrettorum</tp:taxon-name-part></tp:taxon-name></italic> sp. n. Measurements are in percent SL. “Other Caudal Rays” include “i” – a slender, flexible, non-spinous, and typically non-segmented ray and “I” – a spinous procurrent ray.</p></caption><table id="TID0EXJAC" rules="all"><tbody><tr><th rowspan="2" colspan="1"/><th rowspan="1" colspan="1">
                    <named-content xmlns:xlink="http://www.w3.org/1999/xlink" content-type="dwc:institutional_code" xlink:type="simple">USNM</named-content> 440439</th><th rowspan="1" colspan="1">
                    <named-content xmlns:xlink="http://www.w3.org/1999/xlink" content-type="dwc:institutional_code" xlink:type="simple">USNM</named-content> 406392</th><th rowspan="1" colspan="1">
                    <named-content xmlns:xlink="http://www.w3.org/1999/xlink" content-type="dwc:institutional_code" xlink:type="simple">UF</named-content> 239254</th><th rowspan="1" colspan="1">
                    <named-content xmlns:xlink="http://www.w3.org/1999/xlink" content-type="dwc:institutional_code" xlink:type="simple">USNM</named-content> 414914</th><th rowspan="1" colspan="1">
                    <named-content xmlns:xlink="http://www.w3.org/1999/xlink" content-type="dwc:institutional_code" xlink:type="simple">USNM</named-content> 431687</th><th rowspan="1" colspan="1">
                    <named-content xmlns:xlink="http://www.w3.org/1999/xlink" content-type="dwc:institutional_code" xlink:type="simple">USNM</named-content> 436460</th><th rowspan="1" colspan="1">
                    <named-content xmlns:xlink="http://www.w3.org/1999/xlink" content-type="dwc:institutional_code" xlink:type="simple">USNM</named-content> 436474</th></tr><tr><th rowspan="1" colspan="1">Holotype</th><th rowspan="1" colspan="1">Paratype</th><th rowspan="1" colspan="1">Paratype</th><th rowspan="1" colspan="1">Paratype (juvenile)</th><th rowspan="1" colspan="1">Paratype</th><th rowspan="1" colspan="1">Paratype</th><th rowspan="1" colspan="1">Paratype (juvenile)</th></tr><tr><td rowspan="1" colspan="1">SL</td><td rowspan="1" colspan="1">26.5</td><td rowspan="1" colspan="1">24.5</td><td rowspan="1" colspan="1">28.0</td><td rowspan="1" colspan="1">13.0</td><td rowspan="1" colspan="1">25.2</td><td rowspan="1" colspan="1">27.0</td><td rowspan="1" colspan="1">10.2</td></tr><tr><td rowspan="1" colspan="1">Dorsal-fin Rays</td><td rowspan="1" colspan="1">XII, 9</td><td rowspan="1" colspan="1">XII, 9</td><td rowspan="1" colspan="1">XII, 9</td><td rowspan="1" colspan="1">XII, 9</td><td rowspan="1" colspan="1">XII, 9</td><td rowspan="1" colspan="1">XII, 9</td><td rowspan="1" colspan="1">XII, 9</td></tr><tr><td rowspan="1" colspan="1">Anal-fin Rays</td><td rowspan="1" colspan="1">III, 8</td><td rowspan="1" colspan="1">III, 8</td><td rowspan="1" colspan="1">III, 8</td><td rowspan="1" colspan="1">III, 8</td><td rowspan="1" colspan="1">III, 8</td><td rowspan="1" colspan="1">III, 8</td><td rowspan="1" colspan="1">III, 8</td></tr><tr><td rowspan="1" colspan="1">Principal Caudal Rays</td><td rowspan="1" colspan="1">9+8</td><td rowspan="1" colspan="1">9+8</td><td rowspan="1" colspan="1">9+8</td><td rowspan="1" colspan="1">9+8</td><td rowspan="1" colspan="1">9+8</td><td rowspan="1" colspan="1">9+8</td><td rowspan="1" colspan="1">9+8</td></tr><tr><td rowspan="1" colspan="1">Other Caudal Rays</td><td rowspan="1" colspan="1">IIIi+iIII</td><td rowspan="1" colspan="1">IIIi+iIII</td><td rowspan="1" colspan="1">IIIi+iIII</td><td rowspan="1" colspan="1">IIIi+iIII</td><td rowspan="1" colspan="1">IIIi+iIII</td><td rowspan="1" colspan="1">IIIi+iIII</td><td rowspan="1" colspan="1">IIIi+iIII</td></tr><tr><td rowspan="1" colspan="1">
                    Pectoral-fin Rays</td><td rowspan="1" colspan="1">16, 16</td><td rowspan="1" colspan="1">15, 15</td><td rowspan="1" colspan="1">16, 15</td><td rowspan="1" colspan="1">15, 16</td><td rowspan="1" colspan="1">16, 16</td><td rowspan="1" colspan="1">16, 16</td><td rowspan="1" colspan="1">16, 15</td></tr><tr><td rowspan="1" colspan="1">Gill Rakers</td><td rowspan="1" colspan="1">3+9=12</td><td rowspan="1" colspan="1">3+10=13</td><td rowspan="1" colspan="1">4+10=14</td><td rowspan="1" colspan="1">-</td><td rowspan="1" colspan="1">3+~9=12</td><td rowspan="1" colspan="1">4+8=12</td><td rowspan="1" colspan="1">-</td></tr><tr><td rowspan="1" colspan="1">Head Length</td><td rowspan="1" colspan="1">39.6</td><td rowspan="1" colspan="1">36.7</td><td rowspan="1" colspan="1">38.2</td><td rowspan="1" colspan="1">39.2</td><td rowspan="1" colspan="1">40.1</td><td rowspan="1" colspan="1">38.9</td><td rowspan="1" colspan="1">39.2</td></tr><tr><td rowspan="1" colspan="1">Eye Diameter</td><td rowspan="1" colspan="1">13.2</td><td rowspan="1" colspan="1">13.1</td><td rowspan="1" colspan="1">12.1</td><td rowspan="1" colspan="1">14.6</td><td rowspan="1" colspan="1">12.7</td><td rowspan="1" colspan="1">12.6</td><td rowspan="1" colspan="1">14.7</td></tr><tr><td rowspan="1" colspan="1">Snout Length</td><td rowspan="1" colspan="1">7.9</td><td rowspan="1" colspan="1">7.3</td><td rowspan="1" colspan="1">8.2</td><td rowspan="1" colspan="1">7.7</td><td rowspan="1" colspan="1">7.9</td><td rowspan="1" colspan="1">8.9</td><td rowspan="1" colspan="1">8.8</td></tr><tr><td rowspan="1" colspan="1">Depth at Caudal Peduncle</td><td rowspan="1" colspan="1">19.2</td><td rowspan="1" colspan="1">18.4</td><td rowspan="1" colspan="1">21.8</td><td rowspan="1" colspan="1">17.7</td><td rowspan="1" colspan="1">17.5</td><td rowspan="1" colspan="1">20.4</td><td rowspan="1" colspan="1">18.6</td></tr><tr><td rowspan="1" colspan="1">Depth at Pelvic-fin Origin</td><td rowspan="1" colspan="1">31.3</td><td rowspan="1" colspan="1">31.4</td><td rowspan="1" colspan="1">30.0</td><td rowspan="1" colspan="1">29.2</td><td rowspan="1" colspan="1">31.7</td><td rowspan="1" colspan="1">30.4</td><td rowspan="1" colspan="1">31.4</td></tr><tr><td rowspan="1" colspan="1">Length of Pectoral Fin</td><td rowspan="1" colspan="1">24.9</td><td rowspan="1" colspan="1">24.5</td><td rowspan="1" colspan="1">Broken</td><td rowspan="1" colspan="1">Broken</td><td rowspan="1" colspan="1">22.2</td><td rowspan="1" colspan="1">22.6</td><td rowspan="1" colspan="1">19.6</td></tr><tr><td rowspan="1" colspan="1">Length of Pelvic Fin</td><td rowspan="1" colspan="1">49.1</td><td rowspan="1" colspan="1">42.9</td><td rowspan="1" colspan="1">Broken</td><td rowspan="1" colspan="1">31.5</td><td rowspan="1" colspan="1">34.5</td><td rowspan="1" colspan="1">40.0</td><td rowspan="1" colspan="1">34.3</td></tr><tr><td rowspan="1" colspan="1">Length of 12<sup>th</sup> Dorsal Spine</td><td rowspan="1" colspan="1">18.5</td><td rowspan="1" colspan="1">20.8</td><td rowspan="1" colspan="1">19.6</td><td rowspan="1" colspan="1">15.4</td><td rowspan="1" colspan="1">17.9</td><td rowspan="1" colspan="1">18.9</td><td rowspan="1" colspan="1">19.6</td></tr></tbody></table></table-wrap><p>Spinous and soft dorsal fins confluent, several soft rays at rear of fin forming slightly elevated lobe that extends posteriorly beyond base of caudal fin. Pelvic fin, when depressed, extending posteriorly to point between base of second or third anal-fin spine and posterior base of anal fin, first pelvic-fin ray elongate. Dorsal profile from snout to origin of dorsal fin convex. Diameter of eye of holotype contained three times in head length. Pupil slightly tear shaped, with small aphakic space anteriorly. Scales extending anteriorly onto posterior portion of head, ending short of coronal pore. Scales present on cheeks, opercle, preopercle, interopercle, and isthmus. Scales lacking on top of head, snout, jaws, and branchiostegals. Scales large and deciduous, too many scales missing in most specimens to make accurate scale counts. In one paratype (<named-content xmlns:xlink="http://www.w3.org/1999/xlink" content-type="dwc:institutional_code" xlink:type="simple">USNM</named-content> 436460) approximately 21 lateral scales between shoulder and base of caudal fin, approximately 4 scale rows on cheek, and approximately 9 scale rows across body above anal-fin origin. Scales on head and nape without cteni, scales on rest of body ctenoid. Fins naked.</p><p>Margins of bones of opercular series smooth, opercle without spines. Single row of teeth on premaxilla posteriorly, broadening to 2–3 rows anteriorly, teeth in innermost row smallest, some teeth in outer row enlarged into small canines. Dentary similar, holotype with 6 enlarged teeth in outer row near symphysis. Vomer with chevron-shaped patch of teeth. Palatine with long series of small teeth. Conspicuous pores present in infraorbital canal (2 pores), portion of supraorbital canal bordering dorsal portion of orbit (4), on top of head (1 median coronal pore), preopercle (at least 5), <!--PageBreak-->and lateral-line canal in the post-temporal region (3). The 4 supraorbital pores situated as illustrated by Baldwin et al. (2016: fig 4) for <italic><tp:taxon-name><tp:taxon-name-part taxon-name-part-type="genus" reg="Lipogramma">L.</tp:taxon-name-part> <tp:taxon-name-part taxon-name-part-type="species" reg="evides">evides</tp:taxon-name-part></tp:taxon-name></italic>. Posterior nostril situated just ventral to anteriormost supraorbital pore, nostril a single large opening. Anterior nostril at apex of elongate narial tube and situated just posterior to upper lip. No lateral line present on body.</p><p>Coloration: <italic>In life or deceased but prior to preservation</italic> (Fig. <xref ref-type="fig" rid="F1">1</xref>): ground color of body brownish yellow, head darker than trunk, especially on underside. <italic>Head</italic>: dorsal midline of head with thin blue-white stripe beginning on lower lip, continuing on upper lip and over snout to nape; iris yellow, blue-white bars anterior and posterior to pupil; an indistinct yellow/brown bar from center of lower edge of iris to lower jaw, bar bordered anteriorly and posteriorly by smaller pale bars that extend up to top of eye. <italic>Trunk</italic>: 9–12 narrow dark bars between pectoral-fin base and caudal peduncle, bars about as wide as paler interspaces. <italic>Dorsal fin</italic>: yellow, with a thin blue-grey margin; series of straight, wavy, or irregular blue-grey bars on basal 2/3 of spinous dorsal fin; basal half of soft-dorsal with a large black ocellus complete ringed in blue-white pigment, ocellus extending onto trunk; distal half of fin with 2–3 rows blue-grey round- to square-shaped spots, these markings (here and on other unpaired fins) with pale centers and darker edges. <italic>Anal fin: y</italic>ellow, with a thin blue-grey margin; 5–6 rows of blue-grey square-shaped spots between fin base and margin, some of which may fuse to form irregular lines. <italic>Caudal fin</italic>: yellow, with thin blue-grey posterior margin <!--PageBreak--><!--PageBreak-->and 6–7 bars formed by vertical rows of blue-grey square-shaped spots on inter-radial membranes, basal two rows palest. <italic>Pectoral fins</italic>: translucent, base as dark as trunk bars. <italic>Pelvic fins</italic>: opposite color scheme to that of other fins, i.e., mostly blue-grey with yel<!--PageBreak-->low spots along inter-radial membranes; proximally, spots with tiny black center; distally, dark centers larger, some spots appearing completely dark. <italic>Juveniles</italic>: the 12- and 15-mm SL paratypes (Fig. <xref ref-type="fig" rid="F2">2</xref>) with similar pigment pattern as adults. <italic>Comment regarding live coloration</italic>: photographed against a light background (Fig. <xref ref-type="fig" rid="F1">1A, C</xref>), “blue-grey” in description above = grey; photographed against a black background (Fig. <xref ref-type="fig" rid="F1">1B</xref>), “blue-grey” = blue. <italic>Preserved coloration</italic> (Fig. <xref ref-type="fig" rid="F3">3A</xref>): Head mostly brown, trunk mostly tan with darker tan to brown bars. Yellow portions of median fins in life clear in preservative, blue-grey markings on fins in life dark brown to black in preservative.</p><fig id="F1" position="float" orientation="portrait"><label>Figure 1.</label><caption><p>
                <italic><tp:taxon-name><tp:taxon-name-part taxon-name-part-type="genus" reg="Lipogramma">Lipogramma</tp:taxon-name-part> <tp:taxon-name-part taxon-name-part-type="species" reg="barrettorum">barrettorum</tp:taxon-name-part></tp:taxon-name></italic> sp. n. <named-content xmlns:xlink="http://www.w3.org/1999/xlink" content-type="dwc:institutional_code" xlink:type="simple">UF</named-content> 239254, CUR11426, paratype, 28.0 mm SL <bold>A</bold> photographed against a light background and <bold>B</bold> against a dark background. Photographs by D. R. Robertson and C. C. Baldwin. <bold>C</bold> and <bold>D</bold> <named-content xmlns:xlink="http://www.w3.org/1999/xlink" content-type="dwc:institutional_code" xlink:type="simple">USNM</named-content> 440439, CUR16008, holotype, 26.5 mm SL, aquarium photographs by Barry Brown.</p></caption><graphic xmlns:xlink="http://www.w3.org/1999/xlink" xlink:href="zookeys-729-129-g001.jpg" position="float" orientation="portrait" xlink:type="simple" id="oo_179167.jpg"/></fig><fig id="F2" position="float" orientation="portrait"><label>Figure 2.</label><caption><p>
                <italic><tp:taxon-name><tp:taxon-name-part taxon-name-part-type="genus" reg="Lipogramma">Lipogramma</tp:taxon-name-part> <tp:taxon-name-part taxon-name-part-type="species" reg="barrettorum">barrettorum</tp:taxon-name-part></tp:taxon-name></italic> sp. n. <bold>A</bold> <named-content xmlns:xlink="http://www.w3.org/1999/xlink" content-type="dwc:institutional_code" xlink:type="simple">USNM</named-content> 436474, CUR15139, paratype, 10.2 mm SL <bold>B</bold> and <bold>C</bold> <named-content xmlns:xlink="http://www.w3.org/1999/xlink" content-type="dwc:institutional_code" xlink:type="simple">USNM</named-content> 414914, CUR12149, paratype, 13.0 mm SL, photographed against light (<bold>B</bold>) and dark (<bold>C</bold>) backgrounds. Photographs by D. R. Robertson and C. C. Baldwin.</p></caption><graphic xmlns:xlink="http://www.w3.org/1999/xlink" xlink:href="zookeys-729-129-g002.jpg" position="float" orientation="portrait" xlink:type="simple" id="oo_179168.jpg"/></fig><fig id="F3" position="float" orientation="portrait"><label>Figure 3.</label><caption><p>
                Preserved holotypes of new <italic><tp:taxon-name><tp:taxon-name-part taxon-name-part-type="genus" reg="Lipogramma">Lipogramma</tp:taxon-name-part></tp:taxon-name></italic> species <bold>A</bold> <italic><tp:taxon-name><tp:taxon-name-part taxon-name-part-type="genus" reg="Lipogramma">L.</tp:taxon-name-part> <tp:taxon-name-part taxon-name-part-type="species" reg="barrettorum">barrettorum</tp:taxon-name-part></tp:taxon-name></italic>, <named-content xmlns:xlink="http://www.w3.org/1999/xlink" content-type="dwc:institutional_code" xlink:type="simple">USNM</named-content> 440439, CUR16008, 26.5 mm SL <bold>B</bold> <italic><tp:taxon-name><tp:taxon-name-part taxon-name-part-type="genus" reg="Lipogramma">L.</tp:taxon-name-part> <tp:taxon-name-part taxon-name-part-type="species" reg="schrieri">schrieri</tp:taxon-name-part></tp:taxon-name></italic>, <named-content xmlns:xlink="http://www.w3.org/1999/xlink" content-type="dwc:institutional_code" xlink:type="simple">USNM</named-content> 431722, CUR14114, 49.7 mm SL. Photographs by C. C. Baldwin.</p></caption><graphic xmlns:xlink="http://www.w3.org/1999/xlink" xlink:href="zookeys-729-129-g003.jpg" position="float" orientation="portrait" xlink:type="simple" id="oo_179169.jpg"/></fig></tp:treatment-sec><tp:treatment-sec sec-type="distribution" id="SECID0EA3AE"><title>Distribution.</title><p>Known only from specimens collected off Curaçao, southern Caribbean.</p></tp:treatment-sec><tp:treatment-sec sec-type="habitat" id="SECID0EF3AE"><title>Habitat.</title><p>Lives in or immediately above elevated rocky habitat with ample cracks or holes into which the fish retreated upon approach of the submersible. The holotype was collected at 161 m, which is the only discrete depth recording for the species. Depth ranges for two specimens were recorded as 123–160 m and 132–141 m, thus providing a potential total depth range of 123–161 m. Depth ranges for two additional specimens of 90–249 m and 50–246 m reflect depths visited during an entire <!--PageBreak-->submersible dive and provide little information relevant to establishing this species’ depth distribution.</p></tp:treatment-sec><tp:treatment-sec sec-type="etymology" id="SECID0EN3AE"><title>Etymology.</title><p>Named <italic><tp:taxon-name><tp:taxon-name-part taxon-name-part-type="genus" reg="Lipogramma">Lipogramma</tp:taxon-name-part> <tp:taxon-name-part taxon-name-part-type="species" reg="barrettorum">barrettorum</tp:taxon-name-part></tp:taxon-name></italic> in recognition of the support of Craig and Barbara Barrett for the Smithsonian’s Deep Reef Observation Project (<abbrev xmlns:xlink="http://www.w3.org/1999/xlink" xlink:title="Deep Reef Observation Project" id="ABBRID0E53AE" xlink:type="simple">DROP</abbrev>).</p></tp:treatment-sec><tp:treatment-sec sec-type="Common name" id="SECID0EC4AE"><title>Common name.</title><p>We propose blue-spotted basslet in reference to the numerous blue/grey markings on the dorsal, anal, and caudal fins in life.</p></tp:treatment-sec><tp:treatment-sec sec-type="Genetic comparisons" id="SECID0EH4AE"><title>Genetic comparisons.</title><p>Table <xref ref-type="table" rid="T2">2</xref> shows average inter- and intraspecific divergences in <abbrev xmlns:xlink="http://www.w3.org/1999/xlink" xlink:title="cytochrome c oxidase subunit I" id="ABBRID0ER4AE" xlink:type="simple">COI</abbrev> among species of <italic><tp:taxon-name><tp:taxon-name-part taxon-name-part-type="genus" reg="Lipogramma">Lipogramma</tp:taxon-name-part></tp:taxon-name></italic> analyzed genetically in this study. Average intraspecific divergence among the seven specimens of <italic><tp:taxon-name><tp:taxon-name-part taxon-name-part-type="genus" reg="Lipogramma">L.</tp:taxon-name-part> <tp:taxon-name-part taxon-name-part-type="species" reg="barrettorum">barrettorum</tp:taxon-name-part></tp:taxon-name></italic> is 0.003 substitutions per site, and interspecific divergences between it and the other species for which data are available range from 9.9% (<italic><tp:taxon-name><tp:taxon-name-part taxon-name-part-type="genus" reg="Lipogramma">L.</tp:taxon-name-part> <tp:taxon-name-part taxon-name-part-type="species" reg="evides">evides</tp:taxon-name-part></tp:taxon-name></italic>) to 25.3% (<italic><tp:taxon-name><tp:taxon-name-part taxon-name-part-type="genus" reg="Lipogramma">L.</tp:taxon-name-part> <tp:taxon-name-part taxon-name-part-type="species" reg="klayi">klayi</tp:taxon-name-part></tp:taxon-name></italic>).</p><table-wrap id="T2" position="float" orientation="portrait"><label>Table 2.</label><caption><p>Average Kimura two-parameter distance summary for species of <italic><tp:taxon-name><tp:taxon-name-part taxon-name-part-type="genus" reg="Lipogramma">Lipogramma</tp:taxon-name-part></tp:taxon-name></italic> based on cytochrome c oxidase I (<abbrev xmlns:xlink="http://www.w3.org/1999/xlink" xlink:title="cytochrome c oxidase subunit I" id="ABBRID0EN6AE" xlink:type="simple">COI</abbrev>) sequences analyzed in this study. Intraspecific averages are in bold.</p></caption><table id="TID0ETTAE" rules="all"><tbody><tr><th rowspan="1" colspan="1"/><th rowspan="1" colspan="1">
                    <italic><tp:taxon-name><tp:taxon-name-part taxon-name-part-type="genus" reg="Lipogramma">L.</tp:taxon-name-part> <tp:taxon-name-part taxon-name-part-type="species" reg="barretorum">barretorum</tp:taxon-name-part></tp:taxon-name></italic>
                  </th><th rowspan="1" colspan="1">
                    <italic><tp:taxon-name><tp:taxon-name-part taxon-name-part-type="genus" reg="Lipogramma">L.</tp:taxon-name-part> <tp:taxon-name-part taxon-name-part-type="species" reg="regia">regia</tp:taxon-name-part></tp:taxon-name></italic>
                  </th><th rowspan="1" colspan="1">
                    <italic><tp:taxon-name><tp:taxon-name-part taxon-name-part-type="genus" reg="Lipogramma">L.</tp:taxon-name-part> <tp:taxon-name-part taxon-name-part-type="species" reg="evides">evides</tp:taxon-name-part></tp:taxon-name></italic>
                  </th><th rowspan="1" colspan="1">
                    <italic><tp:taxon-name><tp:taxon-name-part taxon-name-part-type="genus" reg="Lipogramma">L.</tp:taxon-name-part> <tp:taxon-name-part taxon-name-part-type="species" reg="schrieri">schrieri</tp:taxon-name-part></tp:taxon-name></italic>
                  </th><th rowspan="1" colspan="1">
                    <italic><tp:taxon-name><tp:taxon-name-part taxon-name-part-type="genus" reg="Lipogramma">L.</tp:taxon-name-part> <tp:taxon-name-part taxon-name-part-type="species" reg="levinsoni">levinsoni</tp:taxon-name-part></tp:taxon-name></italic>
                  </th><th rowspan="1" colspan="1">
                    <italic><tp:taxon-name><tp:taxon-name-part taxon-name-part-type="genus" reg="Lipogramma">L.</tp:taxon-name-part> <tp:taxon-name-part taxon-name-part-type="species" reg="haberi">haberi</tp:taxon-name-part></tp:taxon-name></italic>
                  </th><th rowspan="1" colspan="1">
                    <italic><tp:taxon-name><tp:taxon-name-part taxon-name-part-type="genus" reg="Lipogramma">L.</tp:taxon-name-part> <tp:taxon-name-part taxon-name-part-type="species" reg="anabantoides">anabantoides</tp:taxon-name-part></tp:taxon-name></italic>
                  </th><th rowspan="1" colspan="1">
                    <italic><tp:taxon-name><tp:taxon-name-part taxon-name-part-type="genus" reg="Lipogramma">L.</tp:taxon-name-part> <tp:taxon-name-part taxon-name-part-type="species" reg="trilineata">trilineata</tp:taxon-name-part></tp:taxon-name></italic>
                  </th><th rowspan="1" colspan="1">
                    <italic><tp:taxon-name><tp:taxon-name-part taxon-name-part-type="genus" reg="Lipogramma">L.</tp:taxon-name-part> <tp:taxon-name-part taxon-name-part-type="species" reg="klayi">klayi</tp:taxon-name-part></tp:taxon-name></italic>
                  </th></tr><tr><td rowspan="1" colspan="1">
                    <italic><tp:taxon-name><tp:taxon-name-part taxon-name-part-type="genus" reg="Lipogramma">L.</tp:taxon-name-part> <tp:taxon-name-part taxon-name-part-type="species" reg="barrettorum">barrettorum</tp:taxon-name-part></tp:taxon-name></italic> (n=7)</td><td rowspan="1" colspan="1">
                    <bold>0.003</bold>
                  </td><td rowspan="1" colspan="1"/><td rowspan="1" colspan="1"/><td rowspan="1" colspan="1"/><td rowspan="1" colspan="1"/><td rowspan="1" colspan="1"/><td rowspan="1" colspan="1"/><td rowspan="1" colspan="1"/><td rowspan="1" colspan="1"/></tr><tr><td rowspan="1" colspan="1">
                    <italic><tp:taxon-name><tp:taxon-name-part taxon-name-part-type="genus" reg="Lipogramma">L.</tp:taxon-name-part> <tp:taxon-name-part taxon-name-part-type="species" reg="regia">regia</tp:taxon-name-part></tp:taxon-name></italic> (n=1)</td><td rowspan="1" colspan="1">0.182</td><td rowspan="1" colspan="1">–</td><td rowspan="1" colspan="1"/><td rowspan="1" colspan="1"/><td rowspan="1" colspan="1"/><td rowspan="1" colspan="1"/><td rowspan="1" colspan="1"/><td rowspan="1" colspan="1"/><td rowspan="1" colspan="1"/></tr><tr><td rowspan="1" colspan="1">
                    <italic><tp:taxon-name><tp:taxon-name-part taxon-name-part-type="genus" reg="Lipogramma">L.</tp:taxon-name-part> <tp:taxon-name-part taxon-name-part-type="species" reg="evides">evides</tp:taxon-name-part></tp:taxon-name></italic> (n=30)</td><td rowspan="1" colspan="1">0.099</td><td rowspan="1" colspan="1">0.201</td><td rowspan="1" colspan="1">
                    <bold>0.002</bold>
                  </td><td rowspan="1" colspan="1"/><td rowspan="1" colspan="1"/><td rowspan="1" colspan="1"/><td rowspan="1" colspan="1"/><td rowspan="1" colspan="1"/><td rowspan="1" colspan="1"/></tr><tr><td rowspan="1" colspan="1">
                    <italic><tp:taxon-name><tp:taxon-name-part taxon-name-part-type="genus" reg="Lipogramma">L.</tp:taxon-name-part> <tp:taxon-name-part taxon-name-part-type="species" reg="schrieri">schrieri</tp:taxon-name-part></tp:taxon-name></italic> (n=7)</td><td rowspan="1" colspan="1">0.117</td><td rowspan="1" colspan="1">0.197</td><td rowspan="1" colspan="1">0.123</td><td rowspan="1" colspan="1">
                    <bold>0.002</bold>
                  </td><td rowspan="1" colspan="1"/><td rowspan="1" colspan="1"/><td rowspan="1" colspan="1"/><td rowspan="1" colspan="1"/><td rowspan="1" colspan="1"/></tr><tr><td rowspan="1" colspan="1">
                    <italic><tp:taxon-name><tp:taxon-name-part taxon-name-part-type="genus" reg="Lipogramma">L.</tp:taxon-name-part> <tp:taxon-name-part taxon-name-part-type="species" reg="levinsoni">levinsoni</tp:taxon-name-part></tp:taxon-name></italic> (n=15)</td><td rowspan="1" colspan="1">0.158</td><td rowspan="1" colspan="1">0.152</td><td rowspan="1" colspan="1">0.167</td><td rowspan="1" colspan="1">0.165</td><td rowspan="1" colspan="1">
                    <bold>0.001</bold>
                  </td><td rowspan="1" colspan="1"/><td rowspan="1" colspan="1"/><td rowspan="1" colspan="1"/><td rowspan="1" colspan="1"/></tr><tr><td rowspan="1" colspan="1">
                    <italic><tp:taxon-name><tp:taxon-name-part taxon-name-part-type="genus" reg="Lipogramma">L.</tp:taxon-name-part> <tp:taxon-name-part taxon-name-part-type="species" reg="haberi">haberi</tp:taxon-name-part></tp:taxon-name></italic> (n=3)</td><td rowspan="1" colspan="1">0.107</td><td rowspan="1" colspan="1">0.185</td><td rowspan="1" colspan="1">0.108</td><td rowspan="1" colspan="1">0.131</td><td rowspan="1" colspan="1">0.182</td><td rowspan="1" colspan="1">
                    <bold>0.002</bold>
                  </td><td rowspan="1" colspan="1"/><td rowspan="1" colspan="1"/><td rowspan="1" colspan="1"/></tr><tr><td rowspan="1" colspan="1">
                    <italic><tp:taxon-name><tp:taxon-name-part taxon-name-part-type="genus" reg="Lipogramma">L.</tp:taxon-name-part> <tp:taxon-name-part taxon-name-part-type="species" reg="anabantoides">anabantoides</tp:taxon-name-part></tp:taxon-name></italic> (n=2)</td><td rowspan="1" colspan="1">0.185</td><td rowspan="1" colspan="1">0.188</td><td rowspan="1" colspan="1">0.210</td><td rowspan="1" colspan="1">0.179</td><td rowspan="1" colspan="1">0.153</td><td rowspan="1" colspan="1">0.193</td><td rowspan="1" colspan="1">
                    <bold>0.005</bold>
                  </td><td rowspan="1" colspan="1"/><td rowspan="1" colspan="1"/></tr><tr><td rowspan="1" colspan="1">
                    <italic><tp:taxon-name><tp:taxon-name-part taxon-name-part-type="genus" reg="Lipogramma">L.</tp:taxon-name-part> <tp:taxon-name-part taxon-name-part-type="species" reg="trilineata">trilineata</tp:taxon-name-part></tp:taxon-name></italic> (n=12)</td><td rowspan="1" colspan="1">0.214</td><td rowspan="1" colspan="1">0.207</td><td rowspan="1" colspan="1">0.242</td><td rowspan="1" colspan="1">0.246</td><td rowspan="1" colspan="1">0.227</td><td rowspan="1" colspan="1">0.235</td><td rowspan="1" colspan="1">0.254</td><td rowspan="1" colspan="1">
                    <bold>0.005</bold>
                  </td><td rowspan="1" colspan="1"/></tr><tr><td rowspan="1" colspan="1">
                    <italic><tp:taxon-name><tp:taxon-name-part taxon-name-part-type="genus" reg="Lipogramma">L.</tp:taxon-name-part> <tp:taxon-name-part taxon-name-part-type="species" reg="klayi">klayi</tp:taxon-name-part></tp:taxon-name></italic> (n=21)</td><td rowspan="1" colspan="1">0.253</td><td rowspan="1" colspan="1">0.243</td><td rowspan="1" colspan="1">0.253</td><td rowspan="1" colspan="1">0.253</td><td rowspan="1" colspan="1">0.248</td><td rowspan="1" colspan="1">0.264</td><td rowspan="1" colspan="1">0.239</td><td rowspan="1" colspan="1">0.240</td><td rowspan="1" colspan="1">
                    <bold>0.003</bold>
                  </td></tr></tbody></table></table-wrap></tp:treatment-sec><tp:treatment-sec sec-type="comments" id="SECID0E3QAG"><title>Comments.</title><p>The holotype has two cysts, one at the base of the uppermost left pectoral-fin ray and one about mid-way along the length of the elongate first left pelvic-fin ray (Fig. <xref ref-type="fig" rid="F4">4</xref>). The cysts or galls are likely parasitic, but further analysis is needed. No other cysts were observed on the holotype or paratypes.</p><fig id="F4" position="float" orientation="portrait"><label>Figure 4.</label><caption><p>Cysts on fin rays of <italic><tp:taxon-name><tp:taxon-name-part taxon-name-part-type="genus" reg="Lipogramma">Lipogramma</tp:taxon-name-part> <tp:taxon-name-part taxon-name-part-type="species" reg="barrettorum">barrettorum</tp:taxon-name-part></tp:taxon-name></italic>, <named-content xmlns:xlink="http://www.w3.org/1999/xlink" content-type="dwc:institutional_code" xlink:type="simple">USNM</named-content> 440439, CUR16008, holotype, 26.5 mm SL <bold>A</bold> left pectoral fin showing cyst on uppermost ray <bold>B</bold> elongate first left pelvic-fin ray showing cyst about midway along its length. Photographs by A. Nonaka.</p></caption><graphic xmlns:xlink="http://www.w3.org/1999/xlink" xlink:href="zookeys-729-129-g004.jpg" position="float" orientation="portrait" xlink:type="simple" id="oo_179170.jpg"/></fig></tp:treatment-sec></tp:taxon-treatment>
