# Supplementary material for: More new deep-reef basslets (Teleostei, Grammatidae, Lipogramma), with updates on the eco-evolutionary relationships within the genus
Source: Zookeys. 2018 Jan 16;(729):129–61. doi: 10.3897/zookeys.729.21842 (PMC5811657; doi:10.3897/zookeys.729.21842)
Supplement: XML Treatment for Lipogramma schrieri [file zookeys.729.21842-treatment2.xml]

<!DOCTYPE tp:taxon-treatment
  PUBLIC "-//TaxonX//DTD Taxonomic Treatment Publishing DTD v0 20100105//EN" "tax-treatment-NSO.dtd">
<tp:taxon-treatment xmlns:tp="http://www.plazi.org/taxpub"><tp:treatment-meta><kwd-group><label>Taxon classification</label><kwd><named-content xmlns:xlink="http://www.w3.org/1999/xlink" content-type="kingdom">Animalia</named-content></kwd><kwd><named-content xmlns:xlink="http://www.w3.org/1999/xlink" content-type="order">ORDO</named-content></kwd><kwd><named-content xmlns:xlink="http://www.w3.org/1999/xlink" content-type="family">FAMILIA</named-content></kwd></kwd-group><mixed-citation publication-type="journal"><person-group><name><surname>Baldwin</surname><given-names>Carole C.</given-names></name><name><surname>Tornabene</surname><given-names>Luke</given-names></name><name><surname>Robertson</surname><given-names>D. Ross</given-names></name><name><surname>Nonaka</surname><given-names>Ai</given-names></name><name><surname>Gilmore</surname><given-names>R. Grant</given-names></name></person-group><article-title>More new deep-reef basslets (<tp:taxon-name><tp:taxon-name-part taxon-name-part-type="subclass">Teleostei</tp:taxon-name-part></tp:taxon-name>, <tp:taxon-name><tp:taxon-name-part taxon-name-part-type="family">Grammatidae</tp:taxon-name-part></tp:taxon-name>, <italic><tp:taxon-name><tp:taxon-name-part taxon-name-part-type="genus" reg="Lipogramma">Lipogramma</tp:taxon-name-part></tp:taxon-name></italic>), with updates on the eco-evolutionary relationships within the genus</article-title><source>Zookeys</source><day>16</day><month>1</month><year>2018</year><volume>2018</volume><issue>729</issue><fpage>129</fpage><lpage>161</lpage><pub-id pub-id-type="doi">10.3897/zookeys.729.21842</pub-id></mixed-citation></tp:treatment-meta><tp:nomenclature><tp:taxon-name>
            <tp:taxon-name-part taxon-name-part-type="genus" reg="Lipogramma">Lipogramma</tp:taxon-name-part>
            <tp:taxon-name-part taxon-name-part-type="species" reg="schrieri">schrieri</tp:taxon-name-part>
            <object-id xmlns:xlink="http://www.w3.org/1999/xlink" content-type="zoobank" xlink:type="simple">http://zoobank.org/4BB82A69-DE7F-438D-8DE3-740D00396C08</object-id>
          </tp:taxon-name><tp:taxon-authority>Baldwin, Nonaka &amp; Robertson</tp:taxon-authority><tp:taxon-status xmlns:xlink="http://www.w3.org/1999/xlink" xlink:type="simple">sp. n.</tp:taxon-status><xref ref-type="fig" rid="F3">English: Maori Basslet; Spanish: Cabrilleta maorí Figures 3</xref><xref ref-type="fig" rid="F5">, 5</xref><xref ref-type="fig" rid="F6">, 6</xref><!--PageBreak--></tp:nomenclature><tp:treatment-sec sec-type="type locality" id="SECID0E4TAG"><title>Type locality.</title><p>Curaçao, southern Caribbean.</p><p>
            <bold>Holotype.</bold> <named-content xmlns:xlink="http://www.w3.org/1999/xlink" content-type="dwc:institutional_code" xlink:type="simple">USNM</named-content> 431722, 49.7 mm SL, tissue no. CUR14114, GenBank accession no. <ext-link xmlns:xlink="http://www.w3.org/1999/xlink" ext-link-type="gen" xlink:href="KX713790" xlink:type="simple">KX713790</ext-link>, Curasub submersible, sta. CURASUB 14-15, Curaçao, Jan Thiel Bay, <named-content xmlns:xlink="http://www.w3.org/1999/xlink" content-type="dwc:verbatimCoordinates" xlink:type="simple"><named-content content-type="geo-json" specific-use="{&#34;type&#34;:&#34;Point&#34;,&#34;coordinates&#34;:[-68.882500,12.074600]}" id="NCID0EOUAG" xlink:type="simple">12.0746 N, 68.8825 W</named-content></named-content>, 197 m, 19 September 2014, C. Baldwin, B. Brandt &amp; A. Schrier.</p><!--PageBreak--><!--PageBreak--><p>
            <bold>Paratypes.</bold> <named-content xmlns:xlink="http://www.w3.org/1999/xlink" content-type="dwc:institutional_code" xlink:type="simple">USNM</named-content> 414913, 56.0 mm SL, tissue no. CUR12101, Curasub submersible, sta. CURASUB12-12, Curaçao, east of Substation Curaçao downline, <named-content xmlns:xlink="http://www.w3.org/1999/xlink" content-type="dwc:verbatimCoordinates" xlink:type="simple"><named-content content-type="geo-json" specific-use="{&#34;type&#34;:&#34;Point&#34;,&#34;coordinates&#34;:[-68.899100,12.083200]}" id="NCID0EBVAG" xlink:type="simple">12.0832 N, 68.8991 W</named-content></named-content>, 156–290 m (no discrete depth observation), 7 August 2012, D. Pawson, B. Brandt, A. Schrier &amp; C. Baldwin; <named-content xmlns:xlink="http://www.w3.org/1999/xlink" content-type="dwc:institutional_code" xlink:type="simple">USNM</named-content> 414911, 61.9 mm SL, tissue no. CUR12316, Curasub submersible, sta. CURASUB12-MISC, Curaçao, off Substation Curaçao, <named-content xmlns:xlink="http://www.w3.org/1999/xlink" content-type="dwc:verbatimCoordinates" xlink:type="simple"><named-content content-type="geo-json" specific-use="{&#34;type&#34;:&#34;Point&#34;,&#34;coordinates&#34;:[-68.899100,12.083200]}" id="NCID0EOVAG" xlink:type="simple">12.0832 N, 68.8991 W</named-content></named-content>, no depth data, 21 May 2012, Substation Curaçao staff; <named-content xmlns:xlink="http://www.w3.org/1999/xlink" content-type="dwc:institutional_code" xlink:type="simple">UF</named-content> 239255, 46.6 mm SL, tissue no. CUR12317, same collection information as <named-content xmlns:xlink="http://www.w3.org/1999/xlink" content-type="dwc:institutional_code" xlink:type="simple">USNM</named-content> 414911; <named-content xmlns:xlink="http://www.w3.org/1999/xlink" content-type="dwc:institutional_code" xlink:type="simple">USNM</named-content> 430035, 26.0 mm SL, tissue no. CUR13329, Curasub submersible, sta. CURASUB 13-31, Curaçao, west of Substation Curaçao downline, <named-content xmlns:xlink="http://www.w3.org/1999/xlink" content-type="dwc:verbatimCoordinates" xlink:type="simple"><named-content content-type="geo-json" specific-use="{&#34;type&#34;:&#34;Point&#34;,&#34;coordinates&#34;:[-68.899100,12.083200]}" id="NCID0EFWAG" xlink:type="simple">12.0832 N, 68.8991 W</named-content></named-content>, 177 m depth, 1 November 2013, C. Baldwin, B. Brandt, R. Robertson &amp; C. Castillo; <named-content xmlns:xlink="http://www.w3.org/1999/xlink" content-type="dwc:institutional_code" xlink:type="simple">USNM</named-content> 435299, 32.8 mm SL, tissue no. CUR15012, Curasub submersible, sta. CURASUB15-05, Curaçao, east of Substation Curacao downline, <named-content xmlns:xlink="http://www.w3.org/1999/xlink" content-type="dwc:verbatimCoordinates" xlink:type="simple"><named-content content-type="geo-json" specific-use="{&#34;type&#34;:&#34;Point&#34;,&#34;coordinates&#34;:[-68.899100,12.083200]}" id="NCID0ESWAG" xlink:type="simple">12.0832 N, 68.8991 W</named-content></named-content>, 173 m depth, 10 February 2015, C. Baldwin, B. Brandt, R. Robertson &amp; C. Castillo; <named-content xmlns:xlink="http://www.w3.org/1999/xlink" content-type="dwc:institutional_code" xlink:type="simple">USNM</named-content> 413864, 17.2 mm SL, tissue no. CUR12290, Curasub submersible, sta. CURASUB12-18, Curaçao, off Substation Curaçao, <named-content xmlns:xlink="http://www.w3.org/1999/xlink" content-type="dwc:verbatimCoordinates" xlink:type="simple"><named-content content-type="geo-json" specific-use="{&#34;type&#34;:&#34;Point&#34;,&#34;coordinates&#34;:[-68.899100,12.083200]}" id="NCID0E6WAG" xlink:type="simple">12.0832 N, 68.8991 W</named-content></named-content>, 207 m, 14 August 2012, C. Baldwin, B. Brandt, A. Schrier &amp; A. Driskell.</p></tp:treatment-sec><tp:treatment-sec sec-type="diagnosis" id="SECID0EEXAG"><title>Diagnosis.</title><p>A species of <italic><tp:taxon-name><tp:taxon-name-part taxon-name-part-type="genus" reg="Lipogramma">Lipogramma</tp:taxon-name-part></tp:taxon-name></italic> distinguishable from congeners by the following combination of characters: pectoral-fin rays 16-17 (modally 16), gill rakers 11–13 (modally 12, 8–9 rakers on lower limb); four supraorbital pores present along dorsal margin of orbit, a pore present between one above mid orbit and one above posterodorsal corner of orbit; caudal fin rounded; body mostly tan to brown in life with 7 or 8 narrow darker brown bars on trunk; head with broad, irregular, whitish blue markings along dorsal midline from lower lip across upper lip and snout to nape; dark bar through eye bordered anteriorly and posteriorly by bluish-white bars; posterior base of soft dorsal fin with large white- or blue-rimmed black ocellus; dorsal and anal fins blue-grey with yellow spots or bars. Caudal fin mostly yellow with wide blue-grey margin and several bars comprising blue-grey mostly square-shaped spots. Pelvic fins grey/blue with scattered yellow-ringed dark spots. Juveniles with irregular white blotches of pigment on trunk and two triangular white blotches on caudal-fin base. The new species is further differentiated genetically from congeners for which molecular data are available in mitochondrial <abbrev xmlns:xlink="http://www.w3.org/1999/xlink" xlink:title="cytochrome c oxidase subunit I" id="ABBRID0ERXAG" xlink:type="simple">COI</abbrev> and nuclear Histone 3, Rhodopsin, TMO-4C4, and RAG1.</p></tp:treatment-sec><tp:treatment-sec sec-type="description" id="SECID0EVXAG"><title>Description.</title><p>Counts and measurements of type specimens given in Table <xref ref-type="table" rid="T3">3</xref>. Seven specimens examined, 17.2–61.9 mm SL. Dorsal-fin rays XII, 9 (last ray composite); largest specimen (<named-content xmlns:xlink="http://www.w3.org/1999/xlink" content-type="dwc:institutional_code" xlink:type="simple">USNM</named-content> 414911) with 9 pterygiophores in soft anal fin, but only 8 externally visible rays, the 8<sup>th</sup> appearing to represent fusion of two rays; anal-fin rays III, 8 (last ray composite); pectoral-fin rays 16–17, modally 16, 16 on both sides in holotype; pelvic-fin rays I,5; total caudal-fin rays 25 (13 + 12), principal rays 17 (9 + 8), spinous procurrent rays 6 (III + III), and 2 additional rays (i + i) between principal and procurrent rays that are neither spinous nor typically segmented; vertebrae 25 (10 + 15); pattern of supraneural bones, anterior dorsal-fin pterygiophores, and dorsal-fin spines usually 0/0/0+2/1+1/1/, one paratype (<named-content xmlns:xlink="http://www.w3.org/1999/xlink" content-type="dwc:institutional_code" xlink:type="simple">USNM</named-content> 435299) aberrant in having first two dorsal-fin spines supported in supernumerary association by separate pterygiophores <!--PageBreak-->vs. a single pterygiophore – 0/0/0+1+1/1+1/1/; ribs on vertebrae 3–10; epineural bones present on at least vertebrae 1–15 in holotype and two paratypes, difficult to assess in other specimens; gill rakers on first arch 11–13 (3–4 + 8–9), 11 (3 + 8) in holotype; upper-limb rakers and lowermost one or two rakers very small or present only as nubs, all other gill rakers elongate and slender with tooth-like secondary rakers as in <italic><tp:taxon-name><tp:taxon-name-part taxon-name-part-type="genus" reg="Lipogramma">L.</tp:taxon-name-part> <tp:taxon-name-part taxon-name-part-type="species" reg="evides">evides</tp:taxon-name-part></tp:taxon-name></italic> (Baldwin et al. [2016: fig 3]); pseudobranchial filaments 7–11 (9 in holotype), filaments poorly or well developed (well developed in holotype); branchiostegals 6.</p><table-wrap id="T3" position="float" orientation="portrait"><label>Table 3.</label><caption><p>Counts and measurements of type specimens of <italic><tp:taxon-name><tp:taxon-name-part taxon-name-part-type="genus" reg="Lipogramma">Lipogramma</tp:taxon-name-part> <tp:taxon-name-part taxon-name-part-type="species" reg="schrieri">schrieri</tp:taxon-name-part></tp:taxon-name></italic> sp. n. Measurements are in percent SL. “Other Caudal Rays” include “i” – a slender, flexible, non-spinous, and typically non-segmented ray and “I” – a spinous procurrent ray.</p></caption><table id="TID0EMIAG" rules="all"><tbody><tr><th rowspan="2" colspan="1"/><th rowspan="1" colspan="1">
                    <named-content xmlns:xlink="http://www.w3.org/1999/xlink" content-type="dwc:institutional_code" xlink:type="simple">USNM</named-content> 431722</th><th rowspan="1" colspan="1">
                    <named-content xmlns:xlink="http://www.w3.org/1999/xlink" content-type="dwc:institutional_code" xlink:type="simple">USNM</named-content> 413864</th><th rowspan="1" colspan="1">
                    <named-content xmlns:xlink="http://www.w3.org/1999/xlink" content-type="dwc:institutional_code" xlink:type="simple">USNM</named-content> 414913</th><th rowspan="1" colspan="1">
                    <named-content xmlns:xlink="http://www.w3.org/1999/xlink" content-type="dwc:institutional_code" xlink:type="simple">USNM</named-content> 414911</th><th rowspan="1" colspan="1">
                    <named-content xmlns:xlink="http://www.w3.org/1999/xlink" content-type="dwc:institutional_code" xlink:type="simple">UF</named-content> 239255</th><th rowspan="1" colspan="1">
                    <named-content xmlns:xlink="http://www.w3.org/1999/xlink" content-type="dwc:institutional_code" xlink:type="simple">USNM</named-content> 430035</th><th rowspan="1" colspan="1">
                    <named-content xmlns:xlink="http://www.w3.org/1999/xlink" content-type="dwc:institutional_code" xlink:type="simple">USNM</named-content> 435299</th></tr><tr><th rowspan="1" colspan="1">Holotype</th><th rowspan="1" colspan="1">Paratype (juvenile)</th><th rowspan="1" colspan="1">Paratype</th><th rowspan="1" colspan="1">Paratype</th><th rowspan="1" colspan="1">Paratype</th><th rowspan="1" colspan="1">Paratype</th><th rowspan="1" colspan="1">Paratype</th></tr><tr><td rowspan="1" colspan="1">SL</td><td rowspan="1" colspan="1">49.7</td><td rowspan="1" colspan="1">17.2</td><td rowspan="1" colspan="1">56.0</td><td rowspan="1" colspan="1">61.9</td><td rowspan="1" colspan="1">46.6</td><td rowspan="1" colspan="1">26.0</td><td rowspan="1" colspan="1">32.8</td></tr><tr><td rowspan="1" colspan="1">Dorsal-fin Rays</td><td rowspan="1" colspan="1">XII, 9</td><td rowspan="1" colspan="1">XII, 9</td><td rowspan="1" colspan="1">XII, 9</td><td rowspan="1" colspan="1">XII, 9</td><td rowspan="1" colspan="1">XII, 9</td><td rowspan="1" colspan="1">XII, 9</td><td rowspan="1" colspan="1">XII, 9</td></tr><tr><td rowspan="1" colspan="1">Anal-fin Rays</td><td rowspan="1" colspan="1">III, 8</td><td rowspan="1" colspan="1">III, 8</td><td rowspan="1" colspan="1">III, 8</td><td rowspan="1" colspan="1">III, 8</td><td rowspan="1" colspan="1">III, 8</td><td rowspan="1" colspan="1">III, 8</td><td rowspan="1" colspan="1">III, 8</td></tr><tr><td rowspan="1" colspan="1">Principal Caudal Rays</td><td rowspan="1" colspan="1">9+8</td><td rowspan="1" colspan="1">9+8</td><td rowspan="1" colspan="1">9+8</td><td rowspan="1" colspan="1">9+8</td><td rowspan="1" colspan="1">9+8</td><td rowspan="1" colspan="1">9+8</td><td rowspan="1" colspan="1">9+8</td></tr><tr><td rowspan="1" colspan="1">Other Caudal Rays</td><td rowspan="1" colspan="1">IIIi+iIII</td><td rowspan="1" colspan="1">IIIi+iIII</td><td rowspan="1" colspan="1">IIIi+iIII</td><td rowspan="1" colspan="1">IIIi+iIII</td><td rowspan="1" colspan="1">IIIi+iIII</td><td rowspan="1" colspan="1">IIIi+iIII</td><td rowspan="1" colspan="1">IIIi+iIII</td></tr><tr><td rowspan="1" colspan="1">
                    Pectoral-fin Rays</td><td rowspan="1" colspan="1">16, 16</td><td rowspan="1" colspan="1">16, 16</td><td rowspan="1" colspan="1">16, -</td><td rowspan="1" colspan="1">16, 16</td><td rowspan="1" colspan="1">16, 16</td><td rowspan="1" colspan="1">17, 17</td><td rowspan="1" colspan="1">16, 16</td></tr><tr><td rowspan="1" colspan="1">Gill Rakers</td><td rowspan="1" colspan="1">3+8=11</td><td rowspan="1" colspan="1">-</td><td rowspan="1" colspan="1">3+9=12</td><td rowspan="1" colspan="1">4+9=13</td><td rowspan="1" colspan="1">3+9=12</td><td rowspan="1" colspan="1">4+9=13</td><td rowspan="1" colspan="1">3+9=12</td></tr><tr><td rowspan="1" colspan="1">Head Length</td><td rowspan="1" colspan="1">38.6</td><td rowspan="1" colspan="1">36.1</td><td rowspan="1" colspan="1">33.9</td><td rowspan="1" colspan="1">36.0</td><td rowspan="1" colspan="1">37.6</td><td rowspan="1" colspan="1">37.3</td><td rowspan="1" colspan="1">38.7</td></tr><tr><td rowspan="1" colspan="1">Eye Diameter</td><td rowspan="1" colspan="1">11.7</td><td rowspan="1" colspan="1">15.1</td><td rowspan="1" colspan="1">11.4</td><td rowspan="1" colspan="1">12.1</td><td rowspan="1" colspan="1">10.9</td><td rowspan="1" colspan="1">13.5</td><td rowspan="1" colspan="1">14.0</td></tr><tr><td rowspan="1" colspan="1">Snout Length</td><td rowspan="1" colspan="1">10.1</td><td rowspan="1" colspan="1">6.4</td><td rowspan="1" colspan="1">8.8</td><td rowspan="1" colspan="1">9.1</td><td rowspan="1" colspan="1">9.0</td><td rowspan="1" colspan="1">8.5</td><td rowspan="1" colspan="1">7.9</td></tr><tr><td rowspan="1" colspan="1">Depth at Caudal Peduncle</td><td rowspan="1" colspan="1">19.7</td><td rowspan="1" colspan="1">19.8</td><td rowspan="1" colspan="1">20.4</td><td rowspan="1" colspan="1">21.0</td><td rowspan="1" colspan="1">20.2</td><td rowspan="1" colspan="1">20.0</td><td rowspan="1" colspan="1">19.2</td></tr><tr><td rowspan="1" colspan="1">Depth at Pelvic-fin Origin</td><td rowspan="1" colspan="1">32.8</td><td rowspan="1" colspan="1">31.4</td><td rowspan="1" colspan="1">31.8</td><td rowspan="1" colspan="1">31.8</td><td rowspan="1" colspan="1">32.2</td><td rowspan="1" colspan="1">32.3</td><td rowspan="1" colspan="1">31.4</td></tr><tr><td rowspan="1" colspan="1">Length of Pectoral Fin</td><td rowspan="1" colspan="1">20.9</td><td rowspan="1" colspan="1">21.5</td><td rowspan="1" colspan="1">20.9</td><td rowspan="1" colspan="1">22.9</td><td rowspan="1" colspan="1">Broken</td><td rowspan="1" colspan="1">22.7</td><td rowspan="1" colspan="1">21.7</td></tr><tr><td rowspan="1" colspan="1">Length of Pelvic Fin</td><td rowspan="1" colspan="1">Broken</td><td rowspan="1" colspan="1">39.5</td><td rowspan="1" colspan="1">40.4</td><td rowspan="1" colspan="1">40.6</td><td rowspan="1" colspan="1">Broken</td><td rowspan="1" colspan="1">39.6</td><td rowspan="1" colspan="1">39.0</td></tr><tr><td rowspan="1" colspan="1">Length of 12<sup>th</sup> Dorsal Spine</td><td rowspan="1" colspan="1">15.7</td><td rowspan="1" colspan="1">19.2</td><td rowspan="1" colspan="1">23.6</td><td rowspan="1" colspan="1">18.9</td><td rowspan="1" colspan="1">19.7</td><td rowspan="1" colspan="1">22.3</td><td rowspan="1" colspan="1">20.7</td></tr></tbody></table></table-wrap><p>Spinous and soft dorsal fins confluent, several soft rays in posterior portion of fin forming slightly elevated lobe that extends posteriorly beyond base of caudal fin. Pelvic fin extending posteriorly to base of third anal-fin spine in preserved holotype when depressed, to middle or posterior portion of anal fin in aquarium photos (e.g., Fig. <xref ref-type="fig" rid="F5">5D</xref>). Dorsal profile from snout to origin of dorsal fin convex. Diameter of eye of holotype contained 3.3 times in head length. Pupil slightly tear shaped with small aphakic space anteriorly. Scales extending anteriorly onto top of head, ending short of coronal pore. Scales present on cheeks, operculum, and isthmus. Scales lacking on frontal region, snout, jaws, and branchiostegals. Scales large and deciduous, too many missing in most preserved specimens to make counts, but counts made from photographs of specimens prior to preservation indicate approximately 25–27 lateral scales between shoulder and base of caudal fin (27 in holotype), 5 cheek rows, and 12 rows across body above anal-fin origin. Scales on head and nape without cteni, scales on rest of body ctenoid. Fins naked.</p><fig id="F5" position="float" orientation="portrait"><label>Figure 5.</label><caption><p>
                <italic><tp:taxon-name><tp:taxon-name-part taxon-name-part-type="genus" reg="Lipogramma">Lipogramma</tp:taxon-name-part> <tp:taxon-name-part taxon-name-part-type="species" reg="schrieri">schrieri</tp:taxon-name-part></tp:taxon-name></italic> sp. n. <bold>A</bold> <named-content xmlns:xlink="http://www.w3.org/1999/xlink" content-type="dwc:institutional_code" xlink:type="simple">USNM</named-content> 431722, CUR14114, holotype, 49.7 mm SL paratype, photograph by D. R. Robertson and C. C. Baldwin <bold>B</bold> and <bold>C</bold> specimen of unknown size collected off Curaçao (specimen not retained), aquarium photographs by Mac Stone <bold>D</bold> and <bold>E</bold> specimen of unknown size collected off Curaçao (specimen not retained), aquarium photographs by Barry Brown.</p></caption><graphic xmlns:xlink="http://www.w3.org/1999/xlink" xlink:href="zookeys-729-129-g005.jpg" position="float" orientation="portrait" xlink:type="simple" id="oo_179171.jpg"/></fig><fig id="F6" position="float" orientation="portrait"><label>Figure 6.</label><caption><p>
                <italic><tp:taxon-name><tp:taxon-name-part taxon-name-part-type="genus" reg="Lipogramma">Lipogramma</tp:taxon-name-part> <tp:taxon-name-part taxon-name-part-type="species" reg="schrieri">schrieri</tp:taxon-name-part></tp:taxon-name></italic> sp. n. <bold>A</bold> <named-content xmlns:xlink="http://www.w3.org/1999/xlink" content-type="dwc:institutional_code" xlink:type="simple">USNM</named-content> 413864, CUR12290, paratype, 17.2 mm SL, photograph by D. R. Robertson and C. C. Baldwin <bold>B</bold> <named-content xmlns:xlink="http://www.w3.org/1999/xlink" content-type="dwc:institutional_code" xlink:type="simple">USNM</named-content> 430035, CUR13329, paratype, 26.0 mm SL, photograph by Barry Brown <bold>C</bold> <named-content xmlns:xlink="http://www.w3.org/1999/xlink" content-type="dwc:institutional_code" xlink:type="simple">USNM</named-content> 435299, CUR15012, paratype, 32.8 mm SL, D. R. Robertson and C. C. Baldwin.</p></caption><graphic xmlns:xlink="http://www.w3.org/1999/xlink" xlink:href="zookeys-729-129-g006.jpg" position="float" orientation="portrait" xlink:type="simple" id="oo_179172.jpg"/></fig><p>Margins of bones of opercular series smooth, opercle without spines. Premaxilla with band of small conical teeth, band widest at symphysis, outer row with largest <!--PageBreak-->teeth, 3 or 4 (4 in holotype) near symphysis enlarged. Dentary similar except 8 anterior teeth enlarge. Vomer with chevron-shaped patch of teeth, palatine with long series of small teeth. Conspicuous pores present in infraorbital canal (2 pores), portion of supraorbital canal bordering dorsal portion of orbit (4), on top of head (1 median coronal pore), preopercle (at least 5), and lateral-line canal in the posttemporal region (3). The 4 supraorbital pores situated as illustrated by Baldwin et al. (2016: fig 4) for <italic><tp:taxon-name><tp:taxon-name-part taxon-name-part-type="genus" reg="Lipogramma">L.</tp:taxon-name-part> <tp:taxon-name-part taxon-name-part-type="species" reg="evides">evides</tp:taxon-name-part></tp:taxon-name></italic>. Posterior nostril situated just ventral to anteriormost supraorbital pore, nostril a single large opening. Anterior nostril at apex of elongate narial tube and situated just posterior to upper lip. No lateral line present on body.</p><p>Coloration: <italic>In life or deceased but prior to preservation</italic> (Fig. <xref ref-type="fig" rid="F5">5</xref>), ground color of body light brown. <italic>Head</italic>: dorsal midline of head with broad area of irregular, blue-white markings beginning on lower lip and continuing on upper lip and over snout to nape; a dark brown, pupil-width bar extending across orbit to lower jaw, this bar bordered on either side by thin whitish bar that runs from top of eye through front and rear of iris to lower jaw. <italic>Trunk</italic>: 7–8 narrow, dark-brown bars between posterior edge of operculum and caudal peduncle, bars narrower than paler interspaces. <italic>Dorsal fin</italic>: spinous dorsal and anterior portion of soft dorsal blue-grey with stripes comprising short yellow bars proximally and yellow spots distally; posterior portion of soft dorsal with large black ocellus ringed in blue-white pigment that extends onto trunk; several rows of yellow spots above ocellus. <italic>Anal fin</italic>: blue-grey, with yellow markings similar to those on spinous dorsal fin. <italic>Caudal fin</italic>: yellow, with vertical bars comprising blue-grey, square-shaped spots on inter-radial membranes on anterior 2/3 of fin; wide, blue-grey margin distally. <italic>Pectoral fins</italic>: most of fin translucent, base and anterior portion of fin dark. <italic>Pelvic fins</italic>: pale blue-grey to bright blue with yellow-ringed dark spots, spots mostly dark brown distally. <italic>Juveniles</italic>: An ontogenetic series from 17–33 mm SL is shown in Figure <xref ref-type="fig" rid="F6">6</xref>. The 17-mm SL specimen lacking body bars and with row of four large, irregular white blotches on or just below lateral midline of trunk, smaller white spots along back above that row, white spot at posterior base of anal fin, and two large, roughly triangular white blotches on caudal-fin base. First four dark trunk bars evident anteriorly in 26-mm SL juvenile, which has smaller white markings (spots vs. blotches). In 33-mm SL specimen, all trunk bars present, and remnants of each white caudal-fin blotch present as small white spot before indistinct pale vertical bar. <italic>Comment regarding live coloration</italic>: photographed against a light background (Fig. <xref ref-type="fig" rid="F5">5A–C</xref>), “blue-grey” in description above = grey; photographed against a darker background (Fig. <xref ref-type="fig" rid="F5">5D, E</xref>), “blue-grey” = blue. <italic>Preserved coloration</italic> (Fig. <xref ref-type="fig" rid="F3">3B</xref>): Head and trunk tan with darker tan to brown bars. Yellow portions of median fins in life clear in preservative, blue-grey markings on fins in life dark brown in preservative.</p><p>
            <bold>Distribution.</bold> Known only from specimens collected off Curaçao, southern Caribbean.</p></tp:treatment-sec><tp:treatment-sec sec-type="habitat" id="SECID0E5NBG"><title>Habitat.</title><p>Elevated rocky habitat with ample cracks or holes into which the fish retreated upon approach of the submersible. The holotype was collected at 197 m, and three paratypes were collected at 173–207 m. The range of 156–290 m recorded for another paratype reflects all depths visited on the submersible dive during which the specimen was collected and provides little relevant depth information.</p><!--PageBreak--><!--PageBreak--><!--PageBreak--></tp:treatment-sec><tp:treatment-sec sec-type="etymology" id="SECID0EGOBG"><title>Etymology.</title><p>Named <italic><tp:taxon-name><tp:taxon-name-part taxon-name-part-type="genus" reg="Lipogramma">Lipogramma</tp:taxon-name-part> <tp:taxon-name-part taxon-name-part-type="species" reg="schrieri">schrieri</tp:taxon-name-part></tp:taxon-name></italic> in honor of Adriaan (Dutch) Schrier, owner of Substation Curaçao. Although the <italic>Curasub</italic> submersible was not built originally for scientific research, Dutch’s enthusiastic support of research use of his sub has exponentially expanded our understanding of fish and invertebrate faunas of Caribbean mesophotic and deeper reefs.</p></tp:treatment-sec><tp:treatment-sec sec-type="Common name" id="SECID0EZOBG"><title>Common name.</title><p>We propose Maori Basslet, in reference to the similarity of the markings on the dorsal midline of the forehead to the beautiful facial tattoo of the Maoris, indigenous Polynesian people of New Zealand.</p></tp:treatment-sec><tp:treatment-sec sec-type="Genetic Comparisons" id="SECID0E5OBG"><title>Genetic Comparisons.</title><p>Table <xref ref-type="table" rid="T2">2</xref> shows average inter- and intraspecific divergences in <abbrev xmlns:xlink="http://www.w3.org/1999/xlink" xlink:title="cytochrome c oxidase subunit I" id="ABBRID0EIPBG" xlink:type="simple">COI</abbrev> among species of <italic><tp:taxon-name><tp:taxon-name-part taxon-name-part-type="genus" reg="Lipogramma">Lipogramma</tp:taxon-name-part></tp:taxon-name></italic> analyzed genetically in this study. Average intraspecific divergence among the seven specimens of <italic><tp:taxon-name><tp:taxon-name-part taxon-name-part-type="genus" reg="Lipogramma">L.</tp:taxon-name-part> <tp:taxon-name-part taxon-name-part-type="species" reg="schrieri">schrieri</tp:taxon-name-part></tp:taxon-name></italic> is 0.002 substitutions per site, and interspecific divergences between it and the other species for which data are available range from 11.7% (<italic><tp:taxon-name><tp:taxon-name-part taxon-name-part-type="genus" reg="Lipogramma">L.</tp:taxon-name-part> <tp:taxon-name-part taxon-name-part-type="species" reg="barrettorum">barrettorum</tp:taxon-name-part></tp:taxon-name></italic>) to 25.3% (<italic><tp:taxon-name><tp:taxon-name-part taxon-name-part-type="genus" reg="Lipogramma">L.</tp:taxon-name-part> <tp:taxon-name-part taxon-name-part-type="species" reg="klayi">klayi</tp:taxon-name-part></tp:taxon-name></italic>).</p></tp:treatment-sec><tp:treatment-sec sec-type="comments" id="SECID0EUQBG"><title>Comments.</title><p>A 52.5 mm SL <italic><tp:taxon-name><tp:taxon-name-part taxon-name-part-type="genus" reg="Lipogramma">Lipogramma</tp:taxon-name-part></tp:taxon-name></italic> (RGG uncataloged), collected at 296 m in 1997 by one of us (RGG) and Richard Robins off Cuba (Fig. <xref ref-type="fig" rid="F7">7</xref>), could be a specimen of <italic><tp:taxon-name><tp:taxon-name-part taxon-name-part-type="genus" reg="Lipogramma">L.</tp:taxon-name-part> <tp:taxon-name-part taxon-name-part-type="species" reg="schrieri">schrieri</tp:taxon-name-part></tp:taxon-name>.</italic> It has a similar color pattern, including seven dark body bars, the “maori” pattern of pigment on top of the head (based on examination of the preserved specimen), and similar pattern of fin pigment. However, this specimen has yellow pigment around the eye (vs. brown in <italic><tp:taxon-name><tp:taxon-name-part taxon-name-part-type="genus" reg="Lipogramma">L.</tp:taxon-name-part> <tp:taxon-name-part taxon-name-part-type="species" reg="schrieri">schrieri</tp:taxon-name-part></tp:taxon-name></italic>), yellow pigment in a triangular-shaped subocular bar (vs. brown pigment in a rectangular-shaped bar), and a yellow pectoral-fin base (vs. dark brown). Furthermore, the Cuban specimen has 15 pectoral-fin rays on each side vs. 16–17 (modally 16) in <italic><tp:taxon-name><tp:taxon-name-part taxon-name-part-type="genus" reg="Lipogramma">L.</tp:taxon-name-part> <tp:taxon-name-part taxon-name-part-type="species" reg="schrieri">schrieri</tp:taxon-name-part></tp:taxon-name></italic>, and 14 total gill rakers vs. 11–13 in <italic><tp:taxon-name><tp:taxon-name-part taxon-name-part-type="genus" reg="Lipogramma">L.</tp:taxon-name-part> <tp:taxon-name-part taxon-name-part-type="species" reg="schrieri">schrieri</tp:taxon-name-part></tp:taxon-name></italic>. Further study is needed to determine if this specimen represents a variant of <italic><tp:taxon-name><tp:taxon-name-part taxon-name-part-type="genus" reg="Lipogramma">L.</tp:taxon-name-part> <tp:taxon-name-part taxon-name-part-type="species" reg="schrieri">schrieri</tp:taxon-name-part></tp:taxon-name></italic> or an additional cryptic species in the genus.</p><fig id="F7" position="float" orientation="portrait"><label>Figure 7.</label><caption><p>
                <italic><tp:taxon-name><tp:taxon-name-part taxon-name-part-type="genus" reg="Lipogramma">Lipogramma</tp:taxon-name-part></tp:taxon-name></italic> sp. from Cuba, RGG uncataloged, 52.5 mm SL, collected at Cayos Los indios, JSLII Dive 3069, 296 m, 27 Dec 1997, R. G. Gilmore and R. Robins. Drawing by R. G. Gilmore.</p></caption><graphic xmlns:xlink="http://www.w3.org/1999/xlink" xlink:href="zookeys-729-129-g007.jpg" position="float" orientation="portrait" xlink:type="simple" id="oo_179173.jpg"/></fig><!--PageBreak--></tp:treatment-sec><tp:treatment-sec><!--Section generated to contain objects referenced in tp:taxon-treatment.--><fig id="F3" position="float" orientation="portrait"><label>Figure 3.</label><caption><p>
                Preserved holotypes of new <italic><tp:taxon-name><tp:taxon-name-part taxon-name-part-type="genus" reg="Lipogramma">Lipogramma</tp:taxon-name-part></tp:taxon-name></italic> species <bold>A</bold> <italic><tp:taxon-name><tp:taxon-name-part taxon-name-part-type="genus" reg="Lipogramma">L.</tp:taxon-name-part> <tp:taxon-name-part taxon-name-part-type="species" reg="barrettorum">barrettorum</tp:taxon-name-part></tp:taxon-name></italic>, <named-content xmlns:xlink="http://www.w3.org/1999/xlink" content-type="dwc:institutional_code" xlink:type="simple">USNM</named-content> 440439, CUR16008, 26.5 mm SL <bold>B</bold> <italic><tp:taxon-name><tp:taxon-name-part taxon-name-part-type="genus" reg="Lipogramma">L.</tp:taxon-name-part> <tp:taxon-name-part taxon-name-part-type="species" reg="schrieri">schrieri</tp:taxon-name-part></tp:taxon-name></italic>, <named-content xmlns:xlink="http://www.w3.org/1999/xlink" content-type="dwc:institutional_code" xlink:type="simple">USNM</named-content> 431722, CUR14114, 49.7 mm SL. Photographs by C. C. Baldwin.</p></caption><graphic xmlns:xlink="http://www.w3.org/1999/xlink" xlink:href="zookeys-729-129-g003.jpg" position="float" orientation="portrait" xlink:type="simple" id="oo_179169.jpg"/></fig><table-wrap id="T2" position="float" orientation="portrait"><label>Table 2.</label><caption><p>Average Kimura two-parameter distance summary for species of <italic><tp:taxon-name><tp:taxon-name-part taxon-name-part-type="genus" reg="Lipogramma">Lipogramma</tp:taxon-name-part></tp:taxon-name></italic> based on cytochrome c oxidase I (<abbrev xmlns:xlink="http://www.w3.org/1999/xlink" xlink:title="cytochrome c oxidase subunit I" id="ABBRID0EN6AE" xlink:type="simple">COI</abbrev>) sequences analyzed in this study. Intraspecific averages are in bold.</p></caption><table id="TID0ETTAE" rules="all"><tbody><tr><th rowspan="1" colspan="1"/><th rowspan="1" colspan="1">
                    <italic><tp:taxon-name><tp:taxon-name-part taxon-name-part-type="genus" reg="Lipogramma">L.</tp:taxon-name-part> <tp:taxon-name-part taxon-name-part-type="species" reg="barretorum">barretorum</tp:taxon-name-part></tp:taxon-name></italic>
                  </th><th rowspan="1" colspan="1">
                    <italic><tp:taxon-name><tp:taxon-name-part taxon-name-part-type="genus" reg="Lipogramma">L.</tp:taxon-name-part> <tp:taxon-name-part taxon-name-part-type="species" reg="regia">regia</tp:taxon-name-part></tp:taxon-name></italic>
                  </th><th rowspan="1" colspan="1">
                    <italic><tp:taxon-name><tp:taxon-name-part taxon-name-part-type="genus" reg="Lipogramma">L.</tp:taxon-name-part> <tp:taxon-name-part taxon-name-part-type="species" reg="evides">evides</tp:taxon-name-part></tp:taxon-name></italic>
                  </th><th rowspan="1" colspan="1">
                    <italic><tp:taxon-name><tp:taxon-name-part taxon-name-part-type="genus" reg="Lipogramma">L.</tp:taxon-name-part> <tp:taxon-name-part taxon-name-part-type="species" reg="schrieri">schrieri</tp:taxon-name-part></tp:taxon-name></italic>
                  </th><th rowspan="1" colspan="1">
                    <italic><tp:taxon-name><tp:taxon-name-part taxon-name-part-type="genus" reg="Lipogramma">L.</tp:taxon-name-part> <tp:taxon-name-part taxon-name-part-type="species" reg="levinsoni">levinsoni</tp:taxon-name-part></tp:taxon-name></italic>
                  </th><th rowspan="1" colspan="1">
                    <italic><tp:taxon-name><tp:taxon-name-part taxon-name-part-type="genus" reg="Lipogramma">L.</tp:taxon-name-part> <tp:taxon-name-part taxon-name-part-type="species" reg="haberi">haberi</tp:taxon-name-part></tp:taxon-name></italic>
                  </th><th rowspan="1" colspan="1">
                    <italic><tp:taxon-name><tp:taxon-name-part taxon-name-part-type="genus" reg="Lipogramma">L.</tp:taxon-name-part> <tp:taxon-name-part taxon-name-part-type="species" reg="anabantoides">anabantoides</tp:taxon-name-part></tp:taxon-name></italic>
                  </th><th rowspan="1" colspan="1">
                    <italic><tp:taxon-name><tp:taxon-name-part taxon-name-part-type="genus" reg="Lipogramma">L.</tp:taxon-name-part> <tp:taxon-name-part taxon-name-part-type="species" reg="trilineata">trilineata</tp:taxon-name-part></tp:taxon-name></italic>
                  </th><th rowspan="1" colspan="1">
                    <italic><tp:taxon-name><tp:taxon-name-part taxon-name-part-type="genus" reg="Lipogramma">L.</tp:taxon-name-part> <tp:taxon-name-part taxon-name-part-type="species" reg="klayi">klayi</tp:taxon-name-part></tp:taxon-name></italic>
                  </th></tr><tr><td rowspan="1" colspan="1">
                    <italic><tp:taxon-name><tp:taxon-name-part taxon-name-part-type="genus" reg="Lipogramma">L.</tp:taxon-name-part> <tp:taxon-name-part taxon-name-part-type="species" reg="barrettorum">barrettorum</tp:taxon-name-part></tp:taxon-name></italic> (n=7)</td><td rowspan="1" colspan="1">
                    <bold>0.003</bold>
                  </td><td rowspan="1" colspan="1"/><td rowspan="1" colspan="1"/><td rowspan="1" colspan="1"/><td rowspan="1" colspan="1"/><td rowspan="1" colspan="1"/><td rowspan="1" colspan="1"/><td rowspan="1" colspan="1"/><td rowspan="1" colspan="1"/></tr><tr><td rowspan="1" colspan="1">
                    <italic><tp:taxon-name><tp:taxon-name-part taxon-name-part-type="genus" reg="Lipogramma">L.</tp:taxon-name-part> <tp:taxon-name-part taxon-name-part-type="species" reg="regia">regia</tp:taxon-name-part></tp:taxon-name></italic> (n=1)</td><td rowspan="1" colspan="1">0.182</td><td rowspan="1" colspan="1">–</td><td rowspan="1" colspan="1"/><td rowspan="1" colspan="1"/><td rowspan="1" colspan="1"/><td rowspan="1" colspan="1"/><td rowspan="1" colspan="1"/><td rowspan="1" colspan="1"/><td rowspan="1" colspan="1"/></tr><tr><td rowspan="1" colspan="1">
                    <italic><tp:taxon-name><tp:taxon-name-part taxon-name-part-type="genus" reg="Lipogramma">L.</tp:taxon-name-part> <tp:taxon-name-part taxon-name-part-type="species" reg="evides">evides</tp:taxon-name-part></tp:taxon-name></italic> (n=30)</td><td rowspan="1" colspan="1">0.099</td><td rowspan="1" colspan="1">0.201</td><td rowspan="1" colspan="1">
                    <bold>0.002</bold>
                  </td><td rowspan="1" colspan="1"/><td rowspan="1" colspan="1"/><td rowspan="1" colspan="1"/><td rowspan="1" colspan="1"/><td rowspan="1" colspan="1"/><td rowspan="1" colspan="1"/></tr><tr><td rowspan="1" colspan="1">
                    <italic><tp:taxon-name><tp:taxon-name-part taxon-name-part-type="genus" reg="Lipogramma">L.</tp:taxon-name-part> <tp:taxon-name-part taxon-name-part-type="species" reg="schrieri">schrieri</tp:taxon-name-part></tp:taxon-name></italic> (n=7)</td><td rowspan="1" colspan="1">0.117</td><td rowspan="1" colspan="1">0.197</td><td rowspan="1" colspan="1">0.123</td><td rowspan="1" colspan="1">
                    <bold>0.002</bold>
                  </td><td rowspan="1" colspan="1"/><td rowspan="1" colspan="1"/><td rowspan="1" colspan="1"/><td rowspan="1" colspan="1"/><td rowspan="1" colspan="1"/></tr><tr><td rowspan="1" colspan="1">
                    <italic><tp:taxon-name><tp:taxon-name-part taxon-name-part-type="genus" reg="Lipogramma">L.</tp:taxon-name-part> <tp:taxon-name-part taxon-name-part-type="species" reg="levinsoni">levinsoni</tp:taxon-name-part></tp:taxon-name></italic> (n=15)</td><td rowspan="1" colspan="1">0.158</td><td rowspan="1" colspan="1">0.152</td><td rowspan="1" colspan="1">0.167</td><td rowspan="1" colspan="1">0.165</td><td rowspan="1" colspan="1">
                    <bold>0.001</bold>
                  </td><td rowspan="1" colspan="1"/><td rowspan="1" colspan="1"/><td rowspan="1" colspan="1"/><td rowspan="1" colspan="1"/></tr><tr><td rowspan="1" colspan="1">
                    <italic><tp:taxon-name><tp:taxon-name-part taxon-name-part-type="genus" reg="Lipogramma">L.</tp:taxon-name-part> <tp:taxon-name-part taxon-name-part-type="species" reg="haberi">haberi</tp:taxon-name-part></tp:taxon-name></italic> (n=3)</td><td rowspan="1" colspan="1">0.107</td><td rowspan="1" colspan="1">0.185</td><td rowspan="1" colspan="1">0.108</td><td rowspan="1" colspan="1">0.131</td><td rowspan="1" colspan="1">0.182</td><td rowspan="1" colspan="1">
                    <bold>0.002</bold>
                  </td><td rowspan="1" colspan="1"/><td rowspan="1" colspan="1"/><td rowspan="1" colspan="1"/></tr><tr><td rowspan="1" colspan="1">
                    <italic><tp:taxon-name><tp:taxon-name-part taxon-name-part-type="genus" reg="Lipogramma">L.</tp:taxon-name-part> <tp:taxon-name-part taxon-name-part-type="species" reg="anabantoides">anabantoides</tp:taxon-name-part></tp:taxon-name></italic> (n=2)</td><td rowspan="1" colspan="1">0.185</td><td rowspan="1" colspan="1">0.188</td><td rowspan="1" colspan="1">0.210</td><td rowspan="1" colspan="1">0.179</td><td rowspan="1" colspan="1">0.153</td><td rowspan="1" colspan="1">0.193</td><td rowspan="1" colspan="1">
                    <bold>0.005</bold>
                  </td><td rowspan="1" colspan="1"/><td rowspan="1" colspan="1"/></tr><tr><td rowspan="1" colspan="1">
                    <italic><tp:taxon-name><tp:taxon-name-part taxon-name-part-type="genus" reg="Lipogramma">L.</tp:taxon-name-part> <tp:taxon-name-part taxon-name-part-type="species" reg="trilineata">trilineata</tp:taxon-name-part></tp:taxon-name></italic> (n=12)</td><td rowspan="1" colspan="1">0.214</td><td rowspan="1" colspan="1">0.207</td><td rowspan="1" colspan="1">0.242</td><td rowspan="1" colspan="1">0.246</td><td rowspan="1" colspan="1">0.227</td><td rowspan="1" colspan="1">0.235</td><td rowspan="1" colspan="1">0.254</td><td rowspan="1" colspan="1">
                    <bold>0.005</bold>
                  </td><td rowspan="1" colspan="1"/></tr><tr><td rowspan="1" colspan="1">
                    <italic><tp:taxon-name><tp:taxon-name-part taxon-name-part-type="genus" reg="Lipogramma">L.</tp:taxon-name-part> <tp:taxon-name-part taxon-name-part-type="species" reg="klayi">klayi</tp:taxon-name-part></tp:taxon-name></italic> (n=21)</td><td rowspan="1" colspan="1">0.253</td><td rowspan="1" colspan="1">0.243</td><td rowspan="1" colspan="1">0.253</td><td rowspan="1" colspan="1">0.253</td><td rowspan="1" colspan="1">0.248</td><td rowspan="1" colspan="1">0.264</td><td rowspan="1" colspan="1">0.239</td><td rowspan="1" colspan="1">0.240</td><td rowspan="1" colspan="1">
                    <bold>0.003</bold>
                  </td></tr></tbody></table></table-wrap></tp:treatment-sec></tp:taxon-treatment>
